# Supplementary material for: Impact of Histotripsy on Development of Intrahepatic Metastases in a Rodent Liver Tumor Model
Source: Cancers (Basel). 2022 Mar 22;14(7):1612. doi: 10.3390/cancers14071612 (PMC8996987; doi:10.3390/cancers14071612)
Supplement: Supplementary file 1 [file cancers-14-01612-s001.zip]

Archive with 1 entries (1 files):
- cancers-1648056-supplementary.pdf
